# Supplementary material for: The genome of the ant Tetramorium bicarinatum reveals a tandem organization of venom peptides genes allowing the prediction of their regulatory and evolutionary profiles
Source: BMC Genomics. 2024 Jan 20;25:84. doi: 10.1186/s12864-024-10012-y (PMC10800049; doi:10.1186/s12864-024-10012-y)
Supplement: Supplementary file 2 — Additional file 2: Table S0. Correspondence of gene names to previously published peptide names. Table S1. Mean Id% of the different functional regions of vpg. Table S2. Mean Id% along the promoter of vpg families. Table S3. Expression levels of vpg in venom glands. Table S4. Gene encoding TF with TPM over 40 and evalue of annotation over 10-10. TPM in the rest of the abdomen is also indicated (TPM body) as the ratio of expression between venom gland and abdomen (Ratio). Matrix indicate if matrices are available and the site where to find them (FFS : fly factor survey database, jaspar : jaspar database). Table S5. Frequencies of TFBS on promoters (1000 pb among the TSS) of all T bicarinatum genes compared to specific frequencies on promoters of each vpg families. For CnC BS frequencies have been evaluated within the 500 pb among TSS. In bold : frequencies above random ones. Table S6. Enriched motif predicted by amadeus on A1 promoters (-400 pb among the TSS, motif length 10, all Jaspar Database/Drosophila database, Enrichment analysis).Table S7. Enriched motif predicted by amadeus on A2 promoters, -400 pb among the TSS, motif length 12, all Jaspar Database/Drosophila database, Enrichment analysis. Table S8. Frequencies of TFBS on promoters (1000 pb among the TSS) of all T bicarinatum genes compared to specific frequencies on promoters of selected TG. For CnC BS frequencies have been evaluated within the 500 pb among TSS. In bold : frequencies above random ones. [file 12864_2024_10012_MOESM2_ESM.xlsx]

## Sheet: TableS0
Table S0 : correspondence of gene names to previously published peptide names
Gene name	Former peptide names
MYRTXA1-Tb1a	U1-MYRTX-Tb1a
MYRTXA1-Tb4a	U4-MYRTX-Tb1a
MYRTXA1-Tb5a	U5-MYRTX-Tb1a
MYRTXA1-Tb5b	Novel sequence
MYRTXA1-Tb7a	U7-MYRTX-Tb1a
MYRTXA1-Tb8a	U8-MYRTX-Tb1a
MYRTXA1-Tb9a	U9-MYRTX-Tb1a
MYRTXA1-Tb10a	U10-MYRTX-Tb1a
MYRTXA1-Tb18a (MYRTXA1-Tb7b)	U18-MYRTX-Tb1a /novel sequence
MYRTXA1-Tb0a	M-MYRTX-Tb1a /bicarinalin
MYRTXA1-Tb39a	Novel sequence
MYRTXA1-Tb40a	Novel sequence
MYRTXA1-Tb41a	Novel sequence
MYRTXA2-Tb2a	U2-MYRTX-Tb1a
MYRTXA2-Tb2b	Novel sequence
MYRTXA2-Tb3a	U3-MYRTX-Tb1a
MYRTXA2-Tb3b	U3-MYRTX-Tb1b
MYRTXA2-Tb3c	U3-MYRTX-Tb1c
MYRTXA3-Tb6d	Novel sequence
MYRTXA3-Tb6b	U6-MYRTX-Tb1b
MYRTXA4-Tb11b	Novel sequence
MYRTXA4-Tb11a	U11-MYRTX-Tb1a
MYRTXA4-Tb21a	U21-MYRTX-Tb1a
MYRTXB1-Tb12a	U12-MYRTX-Tb1a
MYRTXB1-Tb14a	U14-MYRTX-Tb1a
MYRTXB1-Tb15a	U15-MYRTX-Tb1a
MYRTXB1-Tb19a	U19-MYRTX-Tb1a
MYRTXB2-Tb13a	U13-MYRTX-Tb1a
MYRTXB2-Tb16a	U16-MYRTX-Tb1a
MYRTXC1-Tb17a	U17-MYRTX-Tb1a
MYRTXC1-Tb17b	U17-MYRTX-Tb1b
MYRTXC1-Tb17c	U17-MYRTX-Tb1c
MYRTXC1-Tb17d	U17-MYRTX-Tb1d
MYRTXC1-Tb17e	U17-MYRTX-Tb1e
MYRTXC1-Tb17f	U17-MYRTX-Tb1f
MYRTXC1-Tb17g	U17-MYRTX-Tb1g
MYRTXC1-Tb17h	U17-MYRTX-Tb1h
MYRTXC1-Tb17i	U17-MYRTX-Tb1i
MYRTXC1-Tb17j	U17-MYRTX-Tb1j
MYRTXC1-Tb17k	U17-MYRTX-Tb1k
MYRTXC1-Tb17m	U17-MYRTX-Tb1m
MYRTXC1-Tb17n	U17-MYRTX-Tb1n
MYRTXC1-Tb17o	U17-MYRTX-Tb1o

## Sheet: Table S1&S2
Table S1. Mean Id% of the different functional regions of vpg.
family	Promoter	5’UTR	CDS	Intron 1	intron2	3’UTR
A1	48	69	55	55	76	65
A2	54	90	70	54		90
A3	67	76	66	69		46
U11	46	67	71	97		71
B1	53	85	66	65		61
B2	52	82	78	87		92
C1	47	61	68	66		51
Table S2 : Mean Id% along the promoter of vpg families
Promoter region	-1000	-500	-250	-100
A1	48	50	55	64
A2	54	66	76	85
A3	67	73	72	78
U11	46	54	56	66
B1	53	64	66	69
B2	62	61	79	79
C1	47	48	51	45

## Sheet: Table S3
Table S3. Expression levels of vpg in venom glands.
GeneID	Conventional gene Name	Family	Length	Hits	TPM
HiC_scaffold_9-gene-U1-MYRTX-Tb1a	MYRTXA1-Tb1a	A1	451	5875070	111336
HiC_scaffold_9-gene-M-MYRTX-Tb1a	MYRTXA1-Tb0a	A1	511	3620721	60558
HiC_scaffold_9-gene-U8-MYRTX-Tb1a	MYRTXA1-Tb8a	A1	388	1731273	38135.6
HiC_scaffold_9-gene-U9-MYRTX-Tb1a	MYRTXA1-Tb9a	A1	1447	1309302	7733.37
HiC_scaffold_9-gene-U5.1-MYRTX-Tb1a	MYRTXA1-Tb5a	A1	440	335486	6516.57
HiC_scaffold_9-gene-U4-MYRTX-Tb1a	MYRTXA1-Tb4a	A1	442	270676	5233.89
HiC_scaffold_9-gene-U7-MYRTX-Tb1a	MYRTXA1-Tb7a	A1	426	211645	4246.15
HiC_scaffold_9-gene-U10-MYRTX-Tb1a	MYRTXA1-Tb10a	A1	419	154725	3156.05
HiC_scaffold_9-gene-NewA1.3-MYRTX-Tb1a	MYRTXA1-Tb41a	A1	439	138741	2701.08
HiC_scaffold_9-gene-pseudoA1-MYRTX-Tb1a	MYRTXA1-pseudo	A1	484	7273	128.43
HiC_scaffold_9-gene-NewA1.1-MYRTX-Tb1a	MYRTXA1-Tb39a	A1	780	7065	77.4132
HiC_scaffold_9-gene-NewA1.2-MYRTX-Tb1a	MYRTXA1-Tb40a	A1	923	3653	33.8256
HiC_scaffold_9-gene-U18-MYRTX-Tb1a	MYRTXA1-Tb18a	A1	251	446	15.1865
HiC_scaffold_9-gene-U5.2-MYRTX-Tb1a	MYRTXA1-Tb5b	A1	391	94	2.0547
HiC_scaffold_8-gene-NewU2.1-MYRTX-Tb1a	MYRTXA2-Tb2b	A2	1093	51825538	405248
HiC_scaffold_8-gene-U2-MYRTX-Tb1a	MYRTXA2-Tb2a	A2	1122	8270013	62995.6
HiC_scaffold_8-gene-U3-MYRTX-Tb1b	MYRTXA2-Tb3b	A2	330	1657773	42934.7
HiC_scaffold_8-gene-U3-MYRTX-Tb1a	MYRTXA2-Tb3a	A2	356	1439374	34555.8
HiC_scaffold_8-gene-U3-MYRTX-Tb1c	MYRTXA2-Tb3c	A2	355	447603	10776.1
HiC_scaffold_6-gene-U6-MYRTX-Tb1b	MYRTXA3-Tb6b	A3	299	15301	437.367
HiC_scaffold_6-gene-U6-MYRTX-Tb1c	MYRTXA3-Tb6c	A3	350	10076	246.047
HiC_scaffold_6-gene-NewU6-MYRTX-Tb1c	MYRTXA3-Tb6d	A3	433	1396	27.5546
HiC_scaffold_4-gene-U11-MYRTX-Tb1a	MYRTXA4-Tb11a	A4	526	2905039	47202.3
HiC_scaffold_8-gene-NewU11-MYRTX-Tb1a	MYRTXA4-Tb11b	A4	447	2579	49.3107
HiC_scaffold_4-gene-U21-MYRTX-Tb1a	MYRTXA4-Tb21a	A4	325	167	4.39
HiC_scaffold_8-gene-U12-MYRTX-Tb1a	MYRTXB1-Tb12a	B1	293	335219	9778.18
HiC_scaffold_8-gene-U15-MYRTX-Tb1a	MYRTXB1-Tb15a	B1	1021	41816	350.037
HiC_scaffold_8-gene-U14-MYRTX-Tb1a	MYRTXB1-Tb14a	B1	834	7940	81.3676
HiC_scaffold_8-gene-U19-MYRTX-Tb1a	MYRTXB1-Tb19a	B1	520	1547	25.4264
HiC_scaffold_4-gene-U13-MYRTX-Tb1a	MYRTXB2-Tb13a	B2	470	988001	17966.2
HiC_scaffold_4-gene-U16-MYRTX-Tb1a	MYRTXB2-Tb16a	B2	411	21153	439.873
HiC_scaffold_6-gene-U17-MYRTX-Tb1o	MYRTXC1-Tb17o	C1	727	525357	6176.14
HiC_scaffold_6-gene-U17-MYRTX-Tb1a	MYRTXC1-Tb17a	C1	365	25745	602.833
HiC_scaffold_6-gene-U17-MYRTX-Tb1e	MYRTXC1-Tb17e	C1	382	10118	226.375
HiC_scaffold_6-gene-U17-MYRTX-Tb1f	MYRTXC1-Tb17f	C1	375	9830	224.037
HiC_scaffold_6-gene-U17-MYRTX-Tb1g	MYRTXC1-Tb17g	C1	424	10792	217.537
HiC_scaffold_6-gene-U17-MYRTX-Tb1d	MYRTXC1-Tb17d	C1	390	8261	181.036
HiC_scaffold_6-gene-U17-MYRTX-Tb1b	MYRTXC1-Tb17b	C1	392	3696	80.5829
HiC_scaffold_6-gene-U17-MYRTX-Tb1c	MYRTXC1-Tb17c	C1	394	3328	72.1912
HiC_scaffold_6-gene-U17-MYRTX-Tb1h	MYRTXC1-Tb17h	C1	357	2554	61.1434
HiC_scaffold_6-gene-U17-MYRTX-Tb1k	MYRTXC1-Tb17k	C1	376	1785	40.574
HiC_scaffold_6-gene-U17-MYRTX-Tb1i	MYRTXC1-Tb17i	C1	595	2574	36.9733
HiC_scaffold_6-gene-U17-MYRTX-Tb1m	MYRTXC1-Tb17m	C1	186	803	36.8977
HiC_scaffold_6-gene-U17-MYRTX-Tb1j	MYRTXC1-Tb17j	C1	180	177	8.40423
HiC_scaffold_6-gene-U17-MYRTX-Tb1n	MYRTXC1-Tb17n	C1	177	137	6.61522

## Sheet: Table S4
Table S4 : Gene encoding TF with TPM over 40 and evalue of annotation over 10-10. TPM in the rest of the abdomen is also indicated (TPM body) as the ratio of expression between venom gland and abdomen (Ratio). Matrix indicate if matrices are available and the site where to find them (FFS : fly factor survey database , jaspar : jaspar database)
Tbic_gene	IDs	Gene_name	biological function	evalue	TPM	TPM body	ratio	matrix
maker-HiC_scaffold_9-pred_gff_Augustus-gene-6.72	B6VQA1	dimm	is associated with high levels of protein secretion. It does not specify a pro-secretory cell fate but promotes the cellular properties to support that fate.	9.69e-34	397.479	47	8.457	FFS
maker-HiC_scaffold_4-pred_gff_Augustus-gene-31.51	Q7KJV2	MESR3	regulation of transcription by RNA polymerase II	3.44e-73	142.323	73.1	1.94696	No
maker-HiC_scaffold_9-pred_gff_Augustus-gene-31.76	P29747	CrebA	upregulates genes encoding protein components of the canonical secretory pathway and tissue-specific genes in the salivary gland and epidermis	8.6e-37	105.947	15.5	6.83529	FFS
evm-HiC_scaffold_10-processed-gene-24.381	P52172-2	srp	May function as a transcriptional activator protein and may play a key role in the organogenesis of the fat body	3E-034/3,06E-74	97.643	14	6.9745	FFS
maker-HiC_scaffold_6-pred_gff_Augustus-gene-1.58	Q9VEW6	pad	repressor of and during bristle development	5.12e-09	83.7615	100	0.837615	FFS
evm-HiC_scaffold_7-processed-gene-65.157	P42284	lola	20 isoforms, regulation of ovary development, midgut homeostasis	1.02e-68	86.9328	370.2	0.234827	FFS*
evm-HiC_scaffold_8-processed-gene-12.146	O15945	tgo	Heterodimers of tgo/trh are involved in the control of breathless expression. Plays a role in the cellular or tissue response to oxygen deprivation.	0	78.0355	47.9	1.62913	FFS
maker-HiC_scaffold_3-pred_gff_Augustus-gene-8.64	B7Z0Z0	dsp1	chromatin remodeling factor, modulates the activity of Trithorax group and Polycomb group, co-repressor of the Dorsal protein	2.09e-97	75.4346	1006.21	0.074969	No
maker-HiC_scaffold_7-pred_gff_Augustus-gene-55.57	A8JRD4	dysf	forms a DNA binding complex with the product of tgo to activate target genes. It is involved in in migration, adhesion, and fusion of tracheal cells, as well as tarsal joint formation during leg development	1.56e-160	67.2889	1.7	39.5817	No
maker-HiC_scaffold_1-pred_gff_Augustus-gene-15.5	Q9VL14	REPTOR-BP	Together with its binding partner encoded by REPTOR, it mediates much of the transcriptional response observed upon Tor complex 1 inhibition.	3.64e-38	64.5	303.6	0.212451	No
maker-HiC_scaffold_10-pred_gff_Augustus-gene-23.5	Q9VEZ8	pnr	activator of proneural achaete-scute complex genes. Its roles include dorsal cell fate determination, nervous system development and lymph gland development, target of stat92	1.25e-99	58.4858	2.7	21.6614	jaspar (MA0536.1)
maker-HiC_scaffold_11-pred_gff_Augustus-gene-14.69	A0A0B4KGI7	Stat92E	functions in the JAK/STAT pathway. Its roles include proliferation, growth control, organismal metabolism, cell competition, stem cell self-renewal, immunity and developmental patterning	6.52e-56	55.9852	98.9	0.566079	jaspar (MA0532.1)
evm-HiC_scaffold_3-processed-gene-31.113	O61360	crol	induced by 20-hydroxyecdysone at the onset of metamorphosis. It regulates wg transcription and cell cycle progression in the wing	8.52e-05	51.0609
evm-HiC_scaffold_7-processed-gene-37.72	Q8ST83	pho	binds to Polycomb response elements and is required for recruitment of Polycomb group protein complexes to chromatin	8.79e-79	40.1738	72	0.55797	jaspar (MA1460.1)
maker-HiC_scaffold_7-pred_gff_Augustus-gene-63.68	O77459	ken	involved in genital formation. Negative regulators of JAK-STAT signaling down-regulate the pathway, attenuating transcriptional control by Stat92E.	5.92e-52	40.0787	50	0.801575	FFS
maker-HiC_scaffold_11-pred_gff_Augustus-gene-7.69	A0A0B4K6G8	cnc	interacts with the product of Keap1 to regulate the activation of genes by oxidative stress . The cnc-encoded product also contributes to mRNA localization mediated by microtubules, dendrite morphogenesis and intestinal stem cell homeostasis	2.3e-93	40.0703	1.4	28.6217	jaspar (MA0530.1)

## Sheet: Table S5
Table S5. Frequencies of TFBS on promoters (1000 pb among the TSS) of all T bicarinatum genes compared to specific frequencies on promoters of each vpg families. For CnC BS frequencies have been evaluated within the 500 pb among TSS. In bold : frequencies above random ones.
TF	total on prom	per 1000 bp	A1	per 1000 pb	A2	per 1000 pb	A3	per 1000 pb	A4	per 1000 pb	B1	per 1000 pb	B2	per 1000pb	C1	per 1000 pb
dimmed	1729	0.164156	1	0.0713572	0	0	0	0	0	0	0	0	0	0	3	0.226415
crebA	23454	2.22679	30	2.14072	12	2.3976	11	3.663	5	1.665	2	0.4995	1	0.4995	18	1.35849
serpent	39646	3.76411	72	5.13772	23	4.5954	8	2.664	14	4.662	26	6.49351	9	4.4955	65	4.90566
pnr	25890	2.45807	33	2.35479	27	5.39461	7	2.331	17	5.66101	14	3.4965	0	0	17	1.28302
stat92	11806	1.1209	8	0.570858	11	2.1978	1	0.333	4	1.332	6	1.4985	4	1.998	18	1.35849
Ken	16612	1.57719	10	0.713572	16	3.1968	2	0.666001	2	0.666001	2	0.4995	0	0	14	1.0566
Cnc_500	12246	1.16267	13	0.927644	4	0.799201	6	1.998	3	1.4985	2	0.4995	0	0	16	1.20755

## Sheet: Table S6&S7
Table S6 : Enriched motif predicted by amadeus on A2 promoters (-400 pb among the TSS, motif length 10, all Jaspar Database/Drosophila database, Enrichment analysis)
rank	Motif	P-value	Best match (Total/drosophila database)	note
1		8.5E-30	SIG1[MA0379.1] score = 0.0124 (length 5, same strand) / bap[MA0211.1] score = 0.2299 (length 5, opposite strand)	TATABox
2		3.9e-21	GATA3[MA0037.2] score = 0.0159 (length 6, same strand), srp[MA0000.1] score = 0.1094 (length 6, opposite strand)
3		1.0E-20	PBF[MA0064.1] score = 0.2283 (length 5, opposite strand)/none
4		1.1E-20	SKO1[MA0382.1] score = 0.2243 (length 6, opposite strand) /none
5		5.7E-20	Optix[MA0199.1] score = 0.1733 (length 5, same strand)
6		9.9E-20	none
7		2.2E-18	Abd-B[MA0165.1] score = 0.2345 (length 7, same strand)
8		2.2E-18	SIG1[MA0379.1] score = 0.0966 (length 5, opposite strand) / CG42234[MA0174.1] score = 0.2322 (length 7, same strand)
Table S7 : Enriched motif predicted by amadeus on A2 promoters, -400 pb among the TSS, motif length 12, all Jaspar Database/Drosophila database, Enrichment analysis
rank	Motif	P-value	Best match (Total/drosophila database)	Note
1		1.2E-18	EHF[MA0598.1] score = 0.0825 (length 6, opposite strand)/Eip74EF[MA0026.1] score = 0.158 (length 6, same strand)
2		1.2E-18	SIG1[MA0379.1] score = 0.0124 (length 5, same strand)/none	TATABox
3		1.2E-18	FHL1[MA0295.1] score = 0.2 (length 6, opposite strand)/none
4		1.2E-18	NFE2L1::MafG[MA0089.1] score = 0.1243 (length 6, opposite strand)/none
5		1.2E-18	MET4[MA0335.1] score = 0.1629 (length 6, opposite strand)/none
6		3.2E-16	GATA3[MA0037.2] score = 0.0398 (length 7, opposite strand)/srp[FFS] score = 0.098 (length 7, same strand)
7		3.2E-16	MATA1[MA0327.1] score = 0.1322 (length 5, same strand)/Optix[MA0199.1] score = 0.1427 (length 5, same strand)
8		2.5E-15	YHP1[MA0426.1] score = 0.1666 (length 6, opposite strand)/ B-H2[MA0169.1] score = 0.2382 (length 7, opposite strand)
9		2.5E-15	RSC3[MA0374.1] score = 0.1755 (length 5, opposite strand)/none
10		3.8E-15	ARG80[MA0271.1] score = 0.1453 (length 5, opposite strand)/ none

## Sheet: Table S8
Table S8 : Frequencies of TFBS on promoters (1000 pb among the TSS) of all T bicarinatum genes compared to specific frequencies on promoters of selected TG. For CnC BS frequencies have been evaluated within the 500 pb among TSS. In bold : frequencies above random ones
TF	total	per 1000 bp	Dimmed TG (phm intron1)	per 1000 bp	CrebA TG	per 1000 bp	GATA TG (pgrp-sb1, LC, def-1)	per 1000 bp	Stat92E TG	per 1000 bp	cnc TG	per 1000pb
dimmed	1729	0.164156	6	7.10059	3	0.14985	2	0.666001	0	0	3	0.428143
crebA	23454	2.22679	0	0	105	5.24476	4	1.332	0	0	12	1.71257
serpent	39646	3.76411	1	1.18343	53	2.64735	24	7.99201	7	6.99301	24	3.42515
pnr	25890	2.45807	3	3.5503	46	2.2977	19	6.32701	1	0.999001	18	2.56886
stat92	11806	1.1209	1	1.18343	22	1.0989	2	0.666001	5	4.995	4	0.570858
Ken	16612	1.57719	1	1.18343	35	1.74825	3	0.999001	2	1.998	12	1.71257
Cnc_500	12246	1.16267	NA	NA	21	1.04895	3	0.999001	1	0.999001	17	2.28571
